# Supplementary material for: Soft anatomy and morphological variation in Daptomys peruviensis (Rodentia, Cricetidae), a rare ichthyomyine from the northwestern Amazonian forests
Source: PeerJ. 2025 Mar 5;13:e18997. doi: 10.7717/peerj.18997 (PMC11890035; doi:10.7717/peerj.18997)
Supplement: Supplemental Information 1 [file peerj-13-18997-s001.fasta]

(MW148678_1_Rheomys_mexicanus_0_:0.1448219318,((MW148682_1_Rheomys_thomasi_v_1_:0.0376212882,MW148680_1_Rheomys_raptor_vo_2_:0.0288530745)99.7/100:0.0365567690,KF359512_1_Rheomys_raptor_vo_3_:0.0374480474)94.4/97:0.0239168933,(((((MW148643_1_Ichthyomys_hydrob_6_:0.0000023095,MW148644_1_Ichthyomys_hydrob_8_:0.0051425772)94.7/99:0.0182549349,MW148646_1_Ichthyomys_stolz_17_:0.0309246720)96.9/99:0.0258629580,(MW148649_1_Ichthyomys_stolz_31_:0.0039745663,MW148650_1_Ichthyomys_stolz_32_:0.0189089879)99.4/100:0.0365676178)99/100:0.0388470524,MW148652_1_Ichthyomys_tweed_20_:0.0909622354)89.5/86:0.0218247235,((((((((JCR-09_Daptomys_mussoi_CO__Norte_Santander:0.0075896536,((QCAZ10352_Daptomys_peruviensis_musseri_EC__Pastaza:0.0053993812,((MUSM_44975_Daptomys_peruviensis_musseri_PE__Loreto:0.0018092941,MUSM_45735_Daptomys_peruviensis_musseri_PE__Loreto:0.0083521963)92.2/98:0.0036401896,MECN_XX_Daptomys_peruviensis_musseri_EC__Piata:0.0036744574)75.3/86:0.0008530788)0/52:0.0000022680,JBM2500_Daptomys_sp_CorCondor_:0.0000027252)95.3/95:0.0064319128)75.2/80:0.0014981675,(MUSA12657_Daptomys_peruviensis_peruviensis_PE__Ucayali:0.0000024119,MUSA19658_Daptomys_peruviensis_peruviensis_PE__Cusco:0.0008921701)94.4/98:0.0048781994)93/98:0.0083833974,((MPEG_42457_Daptomys_ferreirai_BR__Para:0.0070896364,MZUSP_X1M27_Daptomys_ferreirai_BR__Para:0.0000024477)97/100:0.0076120333,(MZUSP32093_Daptomys_ferreirai_BR__Matto_Grosso:0.0035636419,MZUSP_MTR25579_Daptomys_ferreirai_BR__Rondonia:0.0009706003)51/80:0.0026084314)97.7/99:0.0119320538)87.6/94:0.0135399809,(ISEMV3509_Daptomys_oyapocki_GU__Regina:0.0000027252,MHNG1978.042_Daptomys_oyapocki_GU__Camopi:0.0018574926)99.6/100:0.0299907395)98.1/98:0.0358826046,MSB250000_Daptomys_sp._BO__La_Paz:0.0411034491)99.8/100:0.0633831066,JEC213_Chibchanomys_trichotis_CO__Santander:0.1110482701)44.3/61:0.0160429736,((CTU4274_Neusticomys_sp._CO__Antioquia:0.0082644543,CTUA2621_Neusticomys_sp._CO__Tolima:0.0042441674)97.7/100:0.0316146241,(((UV13704_Neusticomys_vossi_UV13704_CO__Cauca:0.0069992375,QCAZ12530_Neusticomys_vossi_EC__Carchi:0.0065582741)96.7/99:0.0110820033,(QCAZ8956_Neusticomys_sp._EC__Napo:0.0041908245,MECN4332_Neusticomys_vossi_EC__Morona_Santiago:0.0027149573)92.2/99:0.0092153620)99.5/100:0.0356719041,(QCAZ13066_Neusticomys_monticolus_EC__Cotopaxi:0.0302184268,MEPN12230_Neusticomys_orcesi_EC__Azuay:0.0277595821)84/89:0.0147288731)95/98:0.0241802806)99.7/100:0.0705519991)79.6/64:0.0185552900,(MUSA13864__Chibchanomys__sp._PE__Cusco:0.0000010014,MUSA18964__Chibchanomys__sp._PE__Cusco:0.0000010014)100/100:0.1171623448)100/100:0.1053765504)47.9/73:0.0119754456);
