# Supplementary material for: Soft anatomy and morphological variation in Daptomys peruviensis (Rodentia, Cricetidae), a rare ichthyomyine from the northwestern Amazonian forests
Source: PeerJ. 2025 Mar 5;13:e18997. doi: 10.7717/peerj.18997 (PMC11890035; doi:10.7717/peerj.18997)
Supplement: Supplemental Information 2 [file peerj-13-18997-s002.txt]

>MECN_6629_Daptomys_sp
AACTCACCCAATTATAAAAATTATTAACCACTCTTTTATTGATCTCCCAA
CTCCACCTAACATTTCAGCTTGATGGAACTTTGGATCCCTCCTAGGCGTA
TGCCTAATCATCCAAATCATCACAGGTCTATTCCTAGCAATACACTATAC
ATCAGACACAGCAACAGCATTCTCCTCAGTCACCCATATTTGCCGAGATG
TTAACTACGGCTGACTAATTCGATATATACATGCAAACGGCGCATCAATA
TTCTTTATCTGCCTATTTCTTCATATTGGACGTGGCATCTATTACAACTC
TTTTTCCCTTAAAGAAACATGAAATATTGGAATTATTCTTCTATTTACTG
TTATAGCAACAGCCTTCGTAGGCTATGTCCTACCATGAGGACAAATATCT
TTCTGAGGAGCTACCGTAATTACAAACCTACTATCAGCCCTCCCATATGT
AGGAACAACCTTAGTAGAATGAATCTGAGGAGGATTCTCAGTTGATAAAG
CTACATTAACACGATTTTTTGCCTTTCACTTTATTCTCCCCTTTATTATC
ACAGCCTTAGTCATAGTTCACCTTTTATTTCTCCACGAAACAGGATCCAA
CAACCCATCAGGATTAAACTCTAACTCTGACAAAATTCCATTCCATCCCT
ACTACACAATTAAAGATTTACTTGGAATTTTAATCTTATTGATAGTTTTC
ATAATTTTAGTATTGTTTTTCCCAGATGTTCTCGGAGACCCCGATAATTA
TACCCCTGCAAATCCACTCAACACTCCCGCACATATTAAACCCGAATGAT
ACTTCCTATTTGCCTACGCTATTCTACGCTCCATTCCTAACAAATTAGGA
GGTGTRTTAGCTTTAATTCTATCTATTTTAGTACTTGCTTTATTCCCCCT
TAYAAACACATCAAAACAACACGGCCTTATATTCCGACCAATTACACAAA
YCCTATATTGAACCCTTGTTGGAAACCTAATYATCCTTACATGAATTGGA
GGYCAACCAGTAGAATATCCATTCACTATAATTGGACAAATAGCTTCAAT
CTCATACTTCTTCATTATCATCATCCTTATTCCCCTAGCCAATATAATCG
