# Supplementary material for: Soft anatomy and morphological variation in Daptomys peruviensis (Rodentia, Cricetidae), a rare ichthyomyine from the northwestern Amazonian forests
Source: PeerJ. 2025 Mar 5;13:e18997. doi: 10.7717/peerj.18997 (PMC11890035; doi:10.7717/peerj.18997)
Supplement: Supplemental Information 3 [file peerj-13-18997-s003.txt]

>MECN_8072_Daptomys_peruviensis
GACAATTATACGAAAAACTCACCCAATTATAAAAATTATTAACCACTCTT
TTATTGATCTCCCAACTCCACCTAACATTTCAGCTTGATGGAACTTTGGA
TCTCTCCTAGGCGTATGCCTAATCATCCAAATCACACAGGTCTATTCCTA
GCAATACACTATACATCAGACACAGCAACAGCATTCTCCTCAGTCGCCCA
TATTTGCCGAGATGTTAACTACGGCTGACTAATTCGATATATACATGCAA
ACGGCGCATCAATATTCTTTATCTGCCTATTTCTTCATATTGGACGTGGC
ATCTATTACAACTCTTTTTCCCTTAAAGAAACATGAAATATTGGAATTAT
TCTTCTATTTACTGTTATAGCAACAGCCTTCGTAGGCTATGTCCTACCAT
GAGGACAAATATCTTTTTGAGGAGCTACCGTAATTACAAACCTACTATCA
GCCCTCCCATATGTAGGAACAACCTTAGTAGAATGAATCTGAGGAGGATT
CTCAGTTGATAAAGCTACATTAACACGATTTTTTGCCTTTCACTTTATTC
TACCCTTTATTATCACAGCCTTAGTCATAGTTCACCTTCTATTTCTCCAC
GAAACAGGATCCAACAACCCATCAGGATTAAACTCTAACTCTGACAAAAT
TCCATTCCATCCCTACTACACAATTAAAGATTTACTTGGAATTTTAATCT
TATTGATAGTTTTCATAATTTTAGTATTGTTTTTCCCAGATGTTCTCGGA
GACCCCGATAATTATACCCCTGCAAATCCACTCAACACTCCCGCACATAT
TAAACCCGAATGATACTTCCTATTTGCCTACGCTATTCTACGCTCCATTC
CTAACAAATTAGGAGGTGTATTAGCTTTAATTCTATCTATTTTAGTACTT
GCTTTATTCCCCCCTTACAAACACATCAAAACAACACGGCCTTATATTCC
GACCAATTACACAAATCCTATATTGAACCCTTGTTGGAAACCTAATTATC
CTTACATGAATTGGAGGCCAACCAGTAGAATATCCATTCACTATAATTGG
ACAAATAGCTTCAATCTCATACTTCTTCATTATCATCATCCTTATTCCCC
TAGCCAATATAATCGAAAATAACATCATAAAA
